# Supplementary material for: Exploring the Anticancer Activity of Artocarpus heterophyllus Leaves: Selective Effects on Triple-Negative Breast Cancer and HPV16-Positive Tumorigenic Cells
Source: Life (Basel). 2025 Jul 11;15(7):1090. doi: 10.3390/life15071090 (PMC12298788; doi:10.3390/life15071090)
Supplement: Supplementary file 1 [file life-15-01090-s001.zip]

Archive with 1 entries (1 files):
- life-3683295-supplementary.pdf
